# Supplementary material for: Genomic Analysis of Natural Rough Brucella melitensis Rev.1 Vaccine Strains: Identification and Characterization of Mutations in Key Genes Associated with Bacterial LPS Biosynthesis and Virulence
Source: Int J Mol Sci. 2020 Dec 8;21(24):9341. doi: 10.3390/ijms21249341 (PMC7762576; doi:10.3390/ijms21249341)
Supplement: Supplementary file 1 [file ijms-21-09341-s001.zip]

Archive with 2 entries (2 files):
- Supplementary Tables.xlsx
- Supplementary Figures new.pptx
