# Supplementary material for: Genomic Analysis of Natural Rough Brucella melitensis Rev.1 Vaccine Strains: Identification and Characterization of Mutations in Key Genes Associated with Bacterial LPS Biosynthesis and Virulence
Source: Int J Mol Sci. 2020 Dec 8;21(24):9341. doi: 10.3390/ijms21249341 (PMC7762576; doi:10.3390/ijms21249341)
Supplement: Supplementary file 1 [file ijms-21-09341-s001.zip › Supplementary Tables.xlsx]

## Sheet: S2
Chrom	Position	Gene ID Rev. 1	Gene ID 16M	Location in transcript	Location in protein	Mutation Type	71036	44457
CP024715.1	7	CUC12_00005		c.7_8insGATTGGTCGCAACGGTGACATTCATGTCAATGTGGAAG	p.Val3fs	frameshift_variant	+	+
CP024715.1	42593	CUC12_00215	BMEI1201	c.108C>G	p.Val36Val	synonymous_variant		+
CP024715.1	301220	CUC12_01630	BMEI0950	c.292G>C	p.Gly98Arg	missense		+
CP024715.1	467578	CUC12_02455	BMEI0798	c.181G>C	p.Ala61Pro	missense		+
CP024715.1	471261	CUC12_02455	BMEI0798	c.-3503C>T		upstream_gene_variant		+
CP024715.1	1470792	CUC12_07610	BMEI1886	c.1632_*15delAGTAGGGCAGTAGGGC	p.Ter544fs	frameshift_variant	+	+
CP024716.1	3	CUC12_10970	BMEII0093	c.4_5insCTAGGGATCCCAAGTAATGA	p.Asn2fs	frameshift_variant	+	+
CP024716.1	75563	CUC12_11345	BMEII0020	c.457_458insTAGGGGAA	p.Gly154fs	frameshift_variant		+
CP024716.1	331057	CUC12_12640	BMEII0899	c.308G>A	p.Gly103Glu	missense		+
CP024716.1	330976	CUC12_12640	BMEII0899	c.387delA	p.Ile130fs	frameshift_variant	+
CP024716.1	996614	CUC12_15900	BMEII0266	c.-2827_-2826insTCGAAGGATCGAAGGA		upstream_gene_variant		+
CP024715.1	1007688	CUC12_05295	BMEI0267	c.1069C>T	p.Pro357Ser	missense	+
CP024715.1	1727184	CUC12_08945	BMEI1632	c.66C>A	p.Gly22Gly	synonymous_variant	+
CP024715.1	1945500	CUC12_10065	BMEI1416	c.149_150insGG	p.Ile52fs	frameshift_variant	+
CP024716.1	836104	CUC12_15100	BMEII0418	c.464C>T	p.Thr155Met	missense	+
CP024716.1	935207	CUC12_15600	BMEII0323	c.464T>C	p.Met155Thr	missense	+
CP024716.1	1002142	CUC12_15955	BMEII0256	c.248G>A	p.Arg83Hi	missense	+
CP024715.1	2121361			CP024715.1:2121361 -ATGTCAAT To ATGTCAATGTGGAAGTTGAAAGTTTGTCAAT		feature_elongation	+	+
CP024716.1	1177795			CP024716.1: 1177795 - CCCAAGTA to CCCAAGTAATGAATATCGCAAACCAAGTA		feature_elongation	+	+
NC_003317.1	1461129		BMEI1413	c.82delG	p.Ala28fs	frameshift_variant*		+
NC_003318.1	275749		BMEII0259	c.-1_-1insTTCGATCCTTCGATCC		upstream_gene_variant*		+
						*were detected based on comparison to 16M genome
						In red = unique to rough

## Sheet: S1
		List of Bacterial strains used for this study
O-chain phenotype	Host	Kimron Veterinary Institute strain designation
Smooth M		Rev. 1 Elberg (original)
Smooth M	Sheep	120695
Smooth M	Sheep	64945
Smooth M	Sheep	54805
Smooth M	Sheep	225014
Smooth M	Sheep	230591
Smooth M	Sheep	159245
Smooth M	Goat	201046
Smooth M	Goat	206219
Smooth M	Goat	221681
Smooth M	Goat	280670
Smooth M	Sheep	230591
Smooth M	Human	96266
Smooth M	Human	202168
Smooth M	Human	234210
Smooth M	Human	5000-I
Smooth M	Human	96266
Smooth M	Human	209715
Smooth M	Commercial	1.com
Smooth M	Commercial	2.com
Smooth M	Commercial	3.com
Smooth M	Commercial	4.com
Smooth M	Commercial	5.com
Smooth M	Commercial	6.com
Rough	Sheep	44457
Rough	Sheep	71036
